# Supplementary material for: Psychological Burden Among Family Caregivers of People with Epilepsy in Limpopo and Mpumalanga Provinces, South Africa: A Qualitative Study
Source: Behav Sci (Basel). 2026 Jul 13;16(7):1181. doi: 10.3390/bs16071181 (PMC13405876; doi:10.3390/bs16071181)
Supplement: Supplementary file 1 [file behavsci-16-01181-s001.zip]

Archive with 2 entries (2 files):
- INTERVIEW GUIDE FOR CAREGIVERS OF PWE.pdf
- SUPPLEMENTARY TABLE S1.pdf
